# Supplementary material for: PCR-Based Detection and Genetic Characterization of Parainfluenza Virus 5 Detected in Pigs in Korea from 2016 to 2018
Source: Vet Sci. 2023 Jun 25;10(7):414. doi: 10.3390/vetsci10070414 (PMC10384901; doi:10.3390/vetsci10070414)
Supplement: Supplementary file 1 [file vetsci-10-00414-s001.zip]

Archive with 6 entries (6 files):
- Supplementary-Figure-S1-phylogenetic-F.docx
- Supplementary-Figure-S2-phylogenetic-HN.docx
- Supplementary-Figure-S3-ancestral-reconstruction-F.pdf
- Supplementary-Figure-S4-ancestral-reconstruction-HN.pdf
- Supplementary-Table-S1-list of primers.docx
- Supplementary-Table-S2-list of sequences.docx
